# Supplementary material for: Characterization of a metabolomic profile associated with responsiveness to therapy in the acute phase of septic shock
Source: Sci Rep. 2017 Aug 29;7:9748. doi: 10.1038/s41598-017-09619-x (PMC5575075; doi:10.1038/s41598-017-09619-x)
Supplement: Supplementary file 2 — Table S2 [file 41598_2017_9619_MOESM2_ESM.xls]

## Sheet: Table S4
Table S4. Significantly metabolic species identified by database searches (METLIN and HMBD). The following are reported: pPeak ID, molecular weight (MW) in kDa, metabolite name, HMBD entry, peak intensity in the patientseach sample. Bold metabolites: metabolites whose identification was based on MS/MS spectra matching whit standard fragmentation patterns present in HMBD metabolomic database.
UNPAIR T2 R vs NR
ID	Mw_mean	Negative ionization	HMBD entry	int_G01	int_G01B	int_G33	int_G33B	int_G34	int_G34B	int_G35	int_G35B	int_G37	int_G37B	int_G39	int_G39B	int_G40	int_G40B	int_G41	int_G41B	int_G42	int_G42B	int_G43	int_G43B	int_G44	int_G44B	int_G07	int_G45	int_G45B	int_G47	int_G47B	int_G49	int_G49B	int_G07B	int_G11	int_G11B	int_G12	int_G12B	int_G23	int_G23B	int_G25	int_G25B	int_G26	int_G26B	int_G28	int_G28B	int_G29	int_G29B
28	87.0095	Pyruvic acid	HMDB00243	2207.17	1656.91	2769.84	3287.16	2351.03	2791.24	2695.98	4322.66	3800.51	2745.12	1890.2	2360.18	2094.93	2768.74	2100.52	1989.64	2582.19	1848.99	1625.15	2008.44	1334.17	2370.41	2664.14	1317.07	2226.9	2512.87	2038.48	4399.53	1460.85	2030.33	1899.85	2271.62	2459.83	3387.36	3349.09	2270.84	4374.49	2793.35	1081.02	1979.21	1664.26	1776.36	4049.28	2631.17
32	89.0252	L-Lactic acid	HMDB00190	53941.5	18166	39718.6	39714.7	32236.3	42853.7	37731.7	67408.6	58491.4	39475.1	24390	33934	31893.2	34883.2	28164.2	26670.3	38477.9	25552.7	19805.1	31229.6	14883.1	48316.1	44155.9	20056.4	39235.5	49212.1	24468.4	59090.5	18428.5	24926.4	27793	25061.6	34008.2	56608.7	57073.1	39994.2	80713.7	44779.2	22820.7	29570.2	21842.1	20094.4	68206.8	39481.3
235	154.063	L-Histidine	HMDB00177	2733.99	4831.26	3460.78	2249.83	4286.19	2489.07	3392.3	1878.78	4268.82	5383.99	3229.27	2755.86	2982.36	3630.26	2880.75	3661.58	3495.86	2204.45	2762.5	2718.45	2907.05	3667.92	3573.56	1883.39	1788.52	3405.32	3308.57	3729.08	3235.82	2380.94	2914.38	2595.28	2997	3800.55	4011.89	4046.82	7450.78	6990.32	2728.09	2869.62	3642.37	2551.13	3930.96	6094.95
823	283.266	Stearic acid	HMDB00827	55113.9	50110.8	40907	48453.5	56554.6	41797.3	28711.6	38710.8	29177.5	73032.9	41941.6	31006.2	36762.8	30661.6	32245	28752	33034.1	30973.5	42399.3	36586.1	33386.7	40052.3	61139.1	30042.9	58814.3	38320	27273.8	32419.6	28690.6	35508.3	66652.9	57097	27167.4	21658.5	32732.6	35471.1	59131.1	26618.6	32695.9	30870	38103.8	31300.1	58541.4	42396.1
PAIR R T1 vs T2
ID	Mw_mean	Positive ionization	HMDBEntry	int_G01	int_G01B	int_G33	int_G33B	int_G34	int_G34B	int_G35	int_G35B	int_G37	int_G37B	int_G39	int_G39B	int_G40	int_G40B	int_G41	int_G41B	int_G42	int_G42B	int_G43	int_G43B	int_G44	int_G44B	int_G07	int_G45	int_G45B	int_G47	int_G47B	int_G49	int_G49B	int_G07B	int_G11	int_G11B	int_G12	int_G12B	int_G23	int_G23B	int_G25	int_G25B	int_G26	int_G26B	int_G28	int_G28B	int_G29	int_G29B
92	114.066	Creatinine	HMDB00562	4850.64	6392.84	11295.5	11787.7	17635.3	11965.2	10008	9094	13371.3	14163.6	17348.6	13430.6	45834.8	11934.6	12932.4	11135.1	13236	13749.8	10211.2	9751.34	8536.11	0	11110.5	12108.7	11083.8	19993.5	23356.2	9356.59	8314.26	5415.15	20018	38348.6	15096	21070.7	16758.9	13271.4	15893.1	13610.3	27983.8	26101.3	12124.3	8507.8	10037.7	9908.67
339	175.119	L-Arginine	HMDB00517	4571.55	7530.37	5930.23	9090.9	3471.5	7343.96	3411.9	7275.35	1795.38	8905.21	5953.66	5291.83	3589.2	7105.84	6684.76	6490.54	4646.46	5624.18	3172.11	6964.07	5637.85	0	3369.92	3934.16	5183	3130.49	4876.39	3089.7	5203.46	4171.86	3486.96	4579.65	3434.23	4691.65	3119.46	7638.99	12696.8	16456.7	5627.49	7788.01	10572.6	6566.62	5882.22	14872.6
437	204.123	L-Acetylcarnitine	HMDB00201	12504.1	8196.99	17260.3	6848.75	13220.9	9928.17	9038.81	6437.74	22939.5	14851.7	14937.3	8037.83	31171.6	11994.1	17703.8	18691.8	10969.1	14496.7	11817.9	6284.19	2659.76	0	34333.3	7524.77	4088.9	30524.8	16878.1	8717.5	9850.3	9165.75	22388.7	11268.6	23815.4	20017.3	16769.3	22770	65630.3	40688.6	40670.2	20335.4	7022.63	2879.3	7830.11	9161.81
ID	Mw_mean	Negative ionization		int_G01	int_G01B	int_G33	int_G33B	int_G34	int_G34B	int_G35	int_G35B	int_G37	int_G37B	int_G39	int_G39B	int_G40	int_G40B	int_G41	int_G41B	int_G42	int_G42B	int_G43	int_G43B	int_G44	int_G44B	int_G07	int_G45	int_G45B	int_G47	int_G47B	int_G49	int_G49B	int_G07B	int_G11	int_G11B	int_G12	int_G12B	int_G23	int_G23B	int_G25	int_G25B	int_G26	int_G26B	int_G28	int_G28B	int_G29	int_G29B
116	118.052	L-Threonine	HMDB00167	1343.99	1878.74	2695.58	0	2572.28	802.947	1778.06	512.78	1707.94	1292.54	2296.63	958.6	2569.58	1682.93	1611.33	1576.87	1754.55	710.823	1623.21	1463.14	1415.9	2359.41	835.039	941.364	2005.99	885.179	1367.14	772.817	1879.68	904.826	856.454	1154.41	1038.65	1457.74	695.201	1871.07	4011.03	3780.69	1155.73	1016.63	1964.1	1514.54	1311.92	5625.81
131	124.008	Taurine	HMDB00251	1006.81	1898.83	1364.56	1618.14	1264.41	1516.33	1427.8	1077.66	1402.5	796.925	729.77	998.291	0	628.023	0	1017.29	655.183	0	959.308	1209.4	1217.8	1095.68	1062.49	737.95	606.817	3134.5	1498.44	1110.98	828.378	679.028	1395.06	874.565	1679.06	861.254	2498.76	843.827	1977.4	949.197	0	824.891	1775.96	1531.45	2148.9	2108.31
204	145.099	L-Lysine	HMDB00182	1149.87	1744.48	2934.5	774.396	1978.61	852.414	1449.1	709.026	1062.31	1405.3	1495.64	858.296	1792.58	1598.52	1348.72	1294.29	1515.66	814.986	1277.78	1092.69	1302.72	2043.87	988.234	1260.32	2053.47	1737.41	1762.39	891.771	1486.98	981.415	941.888	1111.21	837.029	1283.41	792.331	2540.8	3011.84	5598.33	1334.7	1542.25	1999.48	1280.04	1174.41	4100.99
271	163.087	Kynuramine	HMDB12246	1381.64	2132.02	2232.53	1333.68	1776.74	1336.04	1646.09	1188.95	1261.53	1662.25	1548.2	1475.06	1702.14	1511.86	1628.1	1433.8	1496.93	1481.26	1237.2	1047.23	1731.2	1996.75	1459.58	1469.34	1754.39	1199.27	1174.83	1418.35	1449.08	1589.11	1799.17	1789.91	1496.87	1584.64	1696.62	1865.96	2018.09	1720.16	1317.35	1732.95	1688.62	1717.06	1611.01	1766.6
345	180.067	L-Tyrosine	HMDB00158	927.335	1377.31	2615.53	0	1323.33	648.378	929.653	762.842	937.555	1030.02	762.023	1086.51	1304.63	1407.55	1392.6	1127.31	873.459	737.068	841.104	834.299	867.271	1874.72	874.724	830.122	1476.92	915.924	1167.84	651.419	738.106	980.224	887.097	1302.34	977.073	1337.97	761.267	1519.63	3408.07	3825.31	797.469	1050.12	1070.84	1059.94	949.484	1679.23
403	191.022	Citric acid	HMDB00094	47060.6	33356.1	20595	30605	24011.1	7730.95	21607.7	37682.2	28836.9	24867.8	17470.5	30096.5	14153.9	44687.9	31393.4	33185.9	27909.3	14620	3876.69	723.841	5661.76	33787.9	35924.1	5349.64	4468.39	23158.4	11019	24239.7	16413.9	22554.9	29514.9	28176.7	27404.1	26652.5	34570.7	41650.5	59196.4	36844.5	18095.5	14484.6	16429.6	7661.38	28662.7	15348.2
PAIR NR T1 vs T2
ID	Mw_mean	Positive ionization		int_G01	int_G01B	int_G33	int_G33B	int_G34	int_G34B	int_G35	int_G35B	int_G37	int_G37B	int_G39	int_G39B	int_G40	int_G40B	int_G41	int_G41B	int_G42	int_G42B	int_G43	int_G43B	int_G44	int_G44B	int_G07	int_G45	int_G45B	int_G47	int_G47B	int_G49	int_G49B	int_G07B	int_G11	int_G11B	int_G12	int_G12B	int_G23	int_G23B	int_G25	int_G25B	int_G26	int_G26B	int_G28	int_G28B	int_G29	int_G29B
232	147.113	L-Lysine	HMDB00182	2232.93	3056.06	3276.85	3970.11	2316.31	3485.49	1977.41	2488.62	1621.7	2798.88	2937.84	2296.92	1824.03	2939.39	2752.52	2902.59	2594.39	3097.26	2238	0	2190.75	2399.38	2608.23	2428.17	2892.36	4193.98	4011.57	2234.68	2902.86	2221.04	1952.29	2255.84	1892.17	2232.43	1871.36	3940.85	4989.37	10350.5	3608.65	3250.41	3467.61	2430.6	2600.56	6335.73
339	175.119	L-Arginine	HMDB00517	4571.55	7530.37	5930.23	9090.9	3471.5	7343.96	3411.9	7275.35	1795.38	8905.21	5953.66	5291.83	3589.2	7105.84	6684.76	6490.54	4646.46	5624.18	3172.11	6964.07	5637.85	0	3369.92	3934.16	5183	3130.49	4876.39	3089.7	5203.46	4171.86	3486.96	4579.65	3434.23	4691.65	3119.46	7638.99	12696.8	16456.7	5627.49	7788.01	10572.6	6566.62	5882.22	14872.6
437	204.123	L-Acetylcarnitine	HMDB00201	12504.1	8196.99	17260.3	6848.75	13220.9	9928.17	9038.81	6437.74	22939.5	14851.7	14937.3	8037.83	31171.6	11994.1	17703.8	18691.8	10969.1	14496.7	11817.9	6284.19	2659.76	0	34333.3	7524.77	4088.9	30524.8	16878.1	8717.5	9850.3	9165.75	22388.7	11268.6	23815.4	20017.3	16769.3	22770	65630.3	40688.6	40670.2	20335.4	7022.63	2879.3	7830.11	9161.81
ID	Mw_mean	Negative ionization		int_G01	int_G01B	int_G33	int_G33B	int_G34	int_G34B	int_G35	int_G35B	int_G37	int_G37B	int_G39	int_G39B	int_G40	int_G40B	int_G41	int_G41B	int_G42	int_G42B	int_G43	int_G43B	int_G44	int_G44B	int_G07	int_G45	int_G45B	int_G47	int_G47B	int_G49	int_G49B	int_G07B	int_G11	int_G11B	int_G12	int_G12B	int_G23	int_G23B	int_G25	int_G25B	int_G26	int_G26B	int_G28	int_G28B	int_G29	int_G29B
116	118.052	L-Threonine	HMDB00167	1343.99	1878.74	2695.58	0	2572.28	802.947	1778.06	512.78	1707.94	1292.54	2296.63	958.6	2569.58	1682.93	1611.33	1576.87	1754.55	710.823	1623.21	1463.14	1415.9	2359.41	835.039	941.364	2005.99	885.179	1367.14	772.817	1879.68	904.826	856.454	1154.41	1038.65	1457.74	695.201	1871.07	4011.03	3780.69	1155.73	1016.63	1964.1	1514.54	1311.92	5625.81
204	145.099	L-Lysine	HMDB00182	1149.87	1744.48	2934.5	774.396	1978.61	852.414	1449.1	709.026	1062.31	1405.3	1495.64	858.296	1792.58	1598.52	1348.72	1294.29	1515.66	814.986	1277.78	1092.69	1302.72	2043.87	988.234	1260.32	2053.47	1737.41	1762.39	891.771	1486.98	981.415	941.888	1111.21	837.029	1283.41	792.331	2540.8	3011.84	5598.33	1334.7	1542.25	1999.48	1280.04	1174.41	4100.99
560	227.204	Myristic acid	HMDB00806	7294.88	3717.79	1046.33	913.166	3111.87	1980.83	1024.01	1883.92	789.861	4814.34	2548.14	3234.44	1801.66	4264.57	4797.82	3217.13	2458.51	2879.1	1027.04	0	620.796	1930.39	2145.96	1625.61	1580.15	3702.02	896.277	1960.51	1442.95	2876.2	1495.31	812.808	1968.15	602.509	5610.86	3853.24	10623.2	6996.6	1369.85	972.058	942.411	0	3802.46	3838.42
680	253.219	Palmitoleic acid	HMDB03229	12906.3	7949.03	1718.16	1219.34	5158.37	4517.9	2271.24	5494.17	1786.64	14314.4	8160.64	9073.24	5601.38	9028.83	11836.9	5852.81	4903.47	7181.2	2101.33	870.542	1625.67	3458.21	2286.11	3652.58	4197.98	8925.24	1832.27	6607.74	4478.24	5320.93	2345.96	1293.93	4068.28	919.66	9097.5	5849.27	44657.5	27637.3	2834.07	1247.53	1300	0	12161.6	7887.42
691	255.235	Palmitic acid	HMDB00220	106108	90172.9	56523.1	48605.5	83159.1	69550	47928.8	51163	41200.8	96676.1	61375	63322.8	48632.7	66170.8	67232.1	55368.4	53666.2	58747.4	59571	37791	43713.6	52446.4	64159.2	47464.1	72555.6	68002.1	34670.2	43802.8	48918.4	59664	69009.9	51883.1	44560.9	28286.9	76281	57584.7	148015	82504.9	44369	37496.4	48888.1	38786.4	94953.2	61999.6
812	281.251	Oleic acid	HMDB00207	205374	92927.5	24552.1	25057.9	87292.2	94476.9	42356.8	101814	38066.9	129018	69121.2	90302.6	49794.4	82360.4	100606	72577.7	66589	84446.5	27535.7	21898.8	32869.8	61245.1	46557.3	38919.9	50416.3	89807	20415.1	47025.8	36583	97021	42340.7	30371	45371.7	18574.6	153567	76063.8	254931	161056	31181.3	17371.4	22803.9	10970	127472	85340.6
823	283.266	Stearic acid	HMDB00827	55113.9	50110.8	40907	48453.5	56554.6	41797.3	28711.6	38710.8	29177.5	73032.9	41941.6	31006.2	36762.8	30661.6	32245	28752	33034.1	30973.5	42399.3	36586.1	33386.7	40052.3	61139.1	30042.9	58814.3	38320	27273.8	32419.6	28690.6	35508.3	66652.9	57097	27167.4	21658.5	32732.6	35471.1	59131.1	26618.6	32695.9	30870	38103.8	31300.1	58541.4	42396.1
